# Supplementary material for: Morphology-Engineered CeO2 as a Synergistic Flame Retardant in Polypropylene/Intumescent Systems: Mechanisms and Performance Enhancement
Source: Molecules. 2025 May 9;30(10):2102. doi: 10.3390/molecules30102102 (PMC12113799; doi:10.3390/molecules30102102)
Supplement: Supplementary file 1 [file molecules-30-02102-s001.zip]

Archive with 1 entries (1 files):
- molecules-3596832-supplementary.pdf
